# Supplementary material for: Nomogram to predict 6-month mortality in acute ischemic stroke patients treated with endovascular treatment
Source: Front Neurol. 2024 Jan 5;14:1330959. doi: 10.3389/fneur.2023.1330959 (PMC10796830; doi:10.3389/fneur.2023.1330959)
Supplement: Supplementary file 1 [file Data_Sheet_1.CSV]

Variable	Dataset	OR	CI_low	CI_high	P_Value	AIC	BIC
Neutrophil_Count	Original	1.24274946157711	1.14714136602115	1.34632598038637	<0.001	299.175906490758	306.549857203438
Neutrophil_Count	Imputed	1.27244230110015	1.17384584969519	1.37932030006281	<0.001	359.222746903328	366.826983654082
Direct_Bilirubin	Original	1.33176188073255	1.12584134736057	1.57534603888045	<0.001	302.877798811005	310.21065218723
Direct_Bilirubin	Imputed	1.36289077331175	1.15338027022408	1.61045867345851	<0.001	386.260113359463	393.864350110217
Platelet_Count	Original	1.00220280306761	0.999913048405261	1.0044978011623	0.059	328.339656717771	335.71360743045
Platelet_Count	Imputed	1.00253411965893	1.00037838185077	1.00469450291484	0.021	395.52256365158	403.126800402334
Serum_Albumin	Original	0.959350093304116	0.904003040442188	1.0180857368272	0.171	312.682209501884	320.015062878109
Serum_Albumin	Imputed	0.951861935640593	0.900300029663671	1.00637689066825	0.083	397.768843612337	405.373080363092
White_Blood_Cell_Count	Original	1.18634072699381	1.0988369473552	1.28081270284157	<0.001	311.144548743947	318.518499456627
White_Blood_Cell_Count	Imputed	1.20879712714286	1.12003267176189	1.30459631350778	<0.001	373.94231962824	381.546556378994
Blood_Urea	Original	1.10077857485054	0.970967657008504	1.24794421534412	0.134	327.407361385718	334.781312098398
Blood_Urea	Imputed	1.12085632784786	0.993193513287512	1.2649286275724	0.064	397.429870068907	405.034106819661
Globulin	Original	0.998064554872642	0.937752868225653	1.06225519478062	0.951	315.075366692076	322.415128538037
Globulin	Imputed	0.997526711556623	0.941850319865588	1.05649434871029	0.933	400.830000042006	408.43423679276
ALT_Value	Original	0.993006689320174	0.976104584593501	1.01020146877525	0.423	330.509683337798	337.903870310809
ALT_Value	Imputed	0.994722722998322	0.979862434966727	1.0098083775227	0.491	400.320792972992	407.925029723746
Neutrophil_Percentage	Original	1.11960731440061	1.08272561855073	1.15774533915363	<0.001	266.356463503938	273.730414216617
Neutrophil_Percentage	Imputed	1.12238920263875	1.08770417742015	1.15818027396748	<0.001	323.214463189591	330.818699940345
Hemoglobin_Value	Original	1.00015734690935	0.997615127951727	1.00270604419419	0.904	331.862276560518	339.236227273197
Hemoglobin_Value	Imputed	1.00014566544475	0.997738508280216	1.0025586301486	0.906	400.823128617059	408.427365367813
Total_Bilirubin	Original	1.0808010920127	1.03590943772042	1.12763814862656	<0.001	300.895245999023	308.228099375248
Total_Bilirubin	Imputed	1.0852306801895	1.04160600434714	1.13068245028286	<0.001	384.210679692649	391.814916443403
Creatinine_Value	Original	1.00917030671857	0.998088956453473	1.0203746884258	0.105	327.036377449697	334.410328162377
Creatinine_Value	Imputed	1.00979331965016	0.999171767165356	1.02052778302865	0.071	397.603847051677	405.208083802431
Serum_Uric_Acid	Original	1.00154882574783	0.999387748470042	1.00371457614174	0.160	333.240893709985	340.655114239483
Serum_Uric_Acid	Imputed	1.00130084068859	0.999252415471921	1.00335346509037	0.213	399.294246404535	406.89848315529
Onset_Blood_Sugar	Original	1.20529540878215	1.1058645951023	1.31366627421229	<0.001	354.327616356959	361.83276163461
Onset_Blood_Sugar	Imputed	1.20853878500336	1.10886536083639	1.31717163006672	<0.001	379.092938177033	386.697174927787
Homocysteine	Original	1.00355589937085	0.986807895552379	1.0205881486166	0.679	307.800050139217	315.076759477884
Homocysteine	Imputed	1.0044640633276	0.988799620915728	1.02037665991639	0.579	400.537587656355	408.141824407109
Lymphocyte_Count	Original	0.199002689606058	0.113518312464775	0.348860634117808	<0.001	288.2381809224	295.61213163508
Lymphocyte_Count	Imputed	0.195194373258385	0.115190660146552	0.330763304101736	<0.001	350.170924848929	357.775161599683
Total_Protein	Original	0.976290517104102	0.935693360741053	1.01864907220515	0.268	313.338824198589	320.671677574813
Total_Protein	Imputed	0.973247994447038	0.935478619919516	1.01254228426586	0.179	399.019688128467	406.623924879221
Red_Blood_Cell_Count	Original	0.77653619412391	0.499436711319749	1.20737712530385	0.261	330.618075350669	337.992026063349
Red_Blood_Cell_Count	Imputed	0.758863851023598	0.499998681059084	1.15175172696569	0.195	399.154709695421	406.758946446175
Lymphocyte_Percentage	Original	0.866751903177573	0.829567330736864	0.905603238973548	<0.001	266.393112519517	273.767063232197
Lymphocyte_Percentage	Imputed	0.86597935447388	0.831605163576796	0.901774393931772	<0.001	324.542849763112	332.147086513866
Albumin_Globulin_Ratio	Original	1.25680270794552	0.944051936907089	1.67316329213215	0.117	313.453481938571	320.793243784532
Albumin_Globulin_Ratio	Imputed	1.30465614599329	0.911807959504545	1.86676113268738	0.146	396.384237630796	403.98847438155
Onset_Cholesterol	Original	0.953255268652499	0.778028331966604	1.16794667993241	0.644	318.692667439411	325.962246645749
Onset_Cholesterol	Imputed	0.963563640699794	0.79545458778763	1.16720037062194	0.704	400.692498524462	408.296735275216
AST_Value	Original	1.02185925441087	1.00371718046662	1.04032924427946	0.018	334.463373876318	341.884227911068
AST_Value	Imputed	1.02426981872504	1.00568646645935	1.04319655930601	0.010	393.526075858494	401.130312609248
